# Supplementary material for: An innovative HIV testing service using the internet: Anonymous urine delivery testing service at drugstores in Beijing, China
Source: PLoS One. 2018 Feb 22;13(2):e0192255. doi: 10.1371/journal.pone.0192255 (PMC5823371; doi:10.1371/journal.pone.0192255)
Supplement: S1 File Data — (XLSX) [file pone.0192255.s001.xlsx]

## Sheet: S1 File Data
S1 File. The number of times search results of 70 HIV-1-positive urine sample participants.
The sample code	Urine result	The number of times search result	The sample code	Urine result	The number of times search result
J0116040240	Positive	0	J0116040307	Positive	2
J0116040197	Positive	0	J0116040461	Positive	2
J0116040180	Positive	0	J0116040265	Positive	2
J0116040485	Positive	0	J0116040378	Positive	2
J0116040331	Positive	1	J0116040402	Positive	2
J0116040351	Positive	1	J0116040221	Positive	2
J0116040443	Positive	1	J0116040375	Positive	3
J0116040341	Positive	1	J0116040089	Positive	3
J0116040193	Positive	1	J0116040355	Positive	3
J0116040428	Positive	2	J0116040444	Positive	3
J0116040232	Positive	2	J0116040225	Positive	3
J0116040284	Positive	2	J0116040354	Positive	3
J0116040333	Positive	2	J0116040379	Positive	3
J0116040442	Positive	2	J0116040457	Positive	3
J0116040249	Positive	2	J0116040241	Positive	3
J0116040253	Positive	2	J0116040261	Positive	4
J0116040467	Positive	2	J0116040083	Positive	4
J0116040441	Positive	2	J0116040028	Positive	4
J0116040357	Positive	2	J0116040269	Positive	4
J0116040464	Positive	2	J0116040271	Positive	4
J0116040250	Positive	2	J0116040396	Positive	4
J0116040358	Positive	2	J0116040472	Positive	4
J0116040244	Positive	2	J0116040110	Positive	4
J0116040381	Positive	2	J0116040321	Positive	5
J0116040434	Positive	2	J0116040239	Positive	5
J0116040368	Positive	2	J0116040364	Positive	5
J0116040401	Positive	2	J0116040330	Positive	5
J0116040439	Positive	2	J0116040044	Positive	5
J0116040438	Positive	2	J0116040136	Positive	5
J0116040353	Positive	2	J0116040029	Positive	5
J0116040348	Positive	2	J0116040215	Positive	7
J0116040359	Positive	2	J0116040395	Positive	7
J0116040373	Positive	2	J0116040297	Positive	8
J0116040390	Positive	2	J0116040068	Positive	9
J0116040111	Positive	2	J0116040298	Positive	16
