# Supplementary material for: An innovative HIV testing service using the internet: Anonymous urine delivery testing service at drugstores in Beijing, China
Source: PLoS One. 2018 Feb 22;13(2):e0192255. doi: 10.1371/journal.pone.0192255 (PMC5823371; doi:10.1371/journal.pone.0192255)
Supplement: S2 File Data — (XLSX) [file pone.0192255.s002.xlsx]

## Sheet: S2 File Data
S2 File. The number of times search results of 360 HIV-1-negative urine sample participants.
The sample code	Urine result	The number of times search results	The sample code	Urine result	The number of times search results
J0116040326	Negative	0	J0116040385	Negative	1
J0116040305	Negative	0	J0116040025	Negative	1
J0116040452	Negative	0	J0116040243	Negative	1
J0116040424	Negative	0	J0116040403	Negative	1
J0116040226	Negative	0	J0116040045	Negative	1
J0116040394	Negative	0	J0116040222	Negative	1
J0116040097	Negative	0	J0116040077	Negative	1
J0116040399	Negative	0	J0116040465	Negative	1
J0116040374	Negative	0	J0116040287	Negative	1
J0116040176	Negative	0	J0116040066	Negative	1
J0116040279	Negative	0	J0116040344	Negative	1
J0116040276	Negative	0	J0116040032	Negative	1
J0116040389	Negative	0	J0116040173	Negative	1
J0116040171	Negative	0	J0116040235	Negative	1
J0116040371	Negative	0	J0116040296	Negative	1
J0116040350	Negative	0	J0116040030	Negative	1
J0116040427	Negative	0	J0116040245	Negative	1
J0116040282	Negative	0	J0116040071	Negative	1
J0116040027	Negative	0	J0116040078	Negative	1
J0116040142	Negative	0	J0116040468	Negative	1
J0116040380	Negative	0	J0116040075	Negative	1
J0116040431	Negative	0	J0116040418	Negative	1
J0116040151	Negative	0	J0116040121	Negative	1
J0116040447	Negative	0	J0116040270	Negative	1
J0116040217	Negative	0	J0116040001	Negative	1
J0116040127	Negative	0	J0116040093	Negative	1
J0116040318	Negative	0	J0116040096	Negative	1
J0116040410	Negative	0	J0116040463	Negative	1
J0116040384	Negative	0	J0116040079	Negative	1
J0116040335	Negative	0	J0116040436	Negative	1
J0116040131	Negative	0	J0116040471	Negative	1
J0116040458	Negative	0	J0116040455	Negative	1
J0116040365	Negative	0	J0116040152	Negative	1
J0116040419	Negative	0	J0116040166	Negative	1
J0116040236	Negative	0	J0116040483	Negative	1
J0116040278	Negative	0	J0116040113	Negative	1
J0116040147	Negative	0	J0116040186	Negative	1
J0116040459	Negative	0	J0116040482	Negative	1
J0116040302	Negative	0	J0116040159	Negative	1
J0116040258	Negative	0	J0116040479	Negative	1
J0116040423	Negative	0	J0116040129	Negative	1
J0116040194	Negative	0	J0116040115	Negative	1
J0116040362	Negative	0	J0116040476	Negative	1
J0116040175	Negative	0	J0116040262	Negative	2
J0116040167	Negative	0	J0116040376	Negative	2
J0116040338	Negative	0	J0116040190	Negative	2
J0116040388	Negative	0	J0116040251	Negative	2
J0116040487	Negative	0	J0116040230	Negative	2
J0116040125	Negative	0	J0116040247	Negative	2
J0116040246	Negative	0	J0116040383	Negative	2
J0116040137	Negative	0	J0116040400	Negative	2
J0116040107	Negative	0	J0116040178	Negative	2
J0116040108	Negative	0	J0116040256	Negative	2
J0116040141	Negative	0	J0116040212	Negative	2
J0116040254	Negative	0	J0116040316	Negative	2
J0116040498	Negative	0	J0116040313	Negative	2
J0116040048	Negative	0	J0116040050	Negative	2
J0116040060	Negative	0	J0116040037	Negative	2
J0116040451	Negative	0	J0116040051	Negative	2
J0116040432	Negative	0	J0116040398	Negative	2
J0116040019	Negative	0	J0116040229	Negative	2
J0116040336	Negative	0	J0116040056	Negative	2
J0116040290	Negative	0	J0116040304	Negative	2
J0116040172	Negative	0	J0116040132	Negative	2
J0116040057	Negative	0	J0116040257	Negative	2
J0116040460	Negative	0	J0116040153	Negative	2
J0116040470	Negative	0	J0116040294	Negative	2
J0116040450	Negative	0	J0116040339	Negative	2
J0116040219	Negative	0	J0116040169	Negative	2
J0116040061	Negative	0	J0116040088	Negative	2
J0116040497	Negative	0	J0116040182	Negative	2
J0116040105	Negative	0	J0116040329	Negative	2
J0116040062	Negative	0	J0116040130	Negative	2
J0116040412	Negative	0	J0116040437	Negative	2
J0116040035	Negative	0	J0116040041	Negative	2
J0116040214	Negative	0	J0116040058	Negative	2
J0116040036	Negative	0	J0116040018	Negative	2
J0116040488	Negative	0	J0116040026	Negative	2
J0116040011	Negative	0	J0116040170	Negative	2
J0116040207	Negative	0	J0116040084	Negative	2
J0116040429	Negative	0	J0116040015	Negative	2
J0116040259	Negative	0	J0116040082	Negative	2
J0116040040	Negative	0	J0116040489	Negative	2
J0116040017	Negative	0	J0116040475	Negative	2
J0116040150	Negative	0	J0116040496	Negative	2
J0116040440	Negative	0	J0116040080	Negative	2
J0116040134	Negative	0	J0116040309	Negative	2
J0116040005	Negative	0	J0116040204	Negative	2
J0116040063	Negative	0	J0116040072	Negative	2
J0116040149	Negative	0	J0116040007	Negative	2
J0116040013	Negative	0	J0116040495	Negative	2
J0116040122	Negative	0	J0116040034	Negative	2
J0116040272	Negative	0	J0116040474	Negative	2
J0116040491	Negative	0	J0116040053	Negative	2
J0116040406	Negative	0	J0116040033	Negative	2
J0116040148	Negative	0	J0116040492	Negative	2
J0116040189	Negative	0	J0116040185	Negative	2
J0116040085	Negative	0	J0116040473	Negative	2
J0116040031	Negative	0	J0116040004	Negative	2
J0116040012	Negative	0	J0116040478	Negative	2
J0116040101	Negative	0	J0116040087	Negative	2
J0116040100	Negative	0	J0116040346	Negative	3
J0116040103	Negative	0	J0116040006	Negative	3
J0116040181	Negative	0	J0116040308	Negative	3
J0116040164	Negative	0	J0116040334	Negative	3
J0116040086	Negative	0	J0116040337	Negative	3
J0116040156	Negative	0	J0116040200	Negative	3
J0116040023	Negative	0	J0116040414	Negative	3
J0116040076	Negative	0	J0116040157	Negative	3
J0116040154	Negative	0	J0116040209	Negative	3
J0116040499	Negative	0	J0116040206	Negative	3
J0116040016	Negative	0	J0116040275	Negative	3
J0116040064	Negative	0	J0116040292	Negative	3
J0116040446	Negative	0	J0116040430	Negative	3
J0116040445	Negative	0	J0116040090	Negative	3
J0116040000	Negative	0	J0116040417	Negative	3
J0116040213	Negative	0	J0116040363	Negative	3
J0116040260	Negative	0	J0116040139	Negative	3
J0116040449	Negative	0	J0116040367	Negative	3
J0116040486	Negative	0	J0116040049	Negative	3
J0116040462	Negative	0	J0116040285	Negative	3
J0116040493	Negative	0	J0116040116	Negative	3
J0116040494	Negative	0	J0116040421	Negative	3
J0116040161	Negative	0	J0116040039	Negative	3
J0116040415	Negative	0	J0116040054	Negative	3
J0116040192	Negative	0	J0116040481	Negative	3
J0116040188	Negative	0	J0116040128	Negative	3
J0116040140	Negative	0	J0116040404	Negative	3
J0116040392	Negative	1	J0116040490	Negative	3
J0116040456	Negative	1	J0116040220	Negative	3
J0116040387	Negative	1	J0116040074	Negative	4
J0116040201	Negative	1	J0116040009	Negative	4
J0116040303	Negative	1	J0116040397	Negative	4
J0116040264	Negative	1	J0116040422	Negative	4
J0116040227	Negative	1	J0116040228	Negative	4
J0116040320	Negative	1	J0116040233	Negative	4
J0116040328	Negative	1	J0116040453	Negative	4
J0116040325	Negative	1	J0116040280	Negative	4
J0116040311	Negative	1	J0116040224	Negative	4
J0116040425	Negative	1	J0116040366	Negative	4
J0116040372	Negative	1	J0116040274	Negative	4
J0116040369	Negative	1	J0116040266	Negative	4
J0116040469	Negative	1	J0116040370	Negative	4
J0116040252	Negative	1	J0116040323	Negative	4
J0116040360	Negative	1	J0116040289	Negative	4
J0116040411	Negative	1	J0116040065	Negative	4
J0116040237	Negative	1	J0116040052	Negative	4
J0116040196	Negative	1	J0116040024	Negative	4
J0116040211	Negative	1	J0116040008	Negative	4
J0116040109	Negative	1	J0116040203	Negative	4
J0116040377	Negative	1	J0116040123	Negative	4
J0116040413	Negative	1	J0116040002	Negative	4
J0116040356	Negative	1	J0116040146	Negative	4
J0116040098	Negative	1	J0116040069	Negative	5
J0116040202	Negative	1	J0116040038	Negative	5
J0116040210	Negative	1	J0116040291	Negative	5
J0116040120	Negative	1	J0116040223	Negative	5
J0116040216	Negative	1	J0116040283	Negative	5
J0116040324	Negative	1	J0116040177	Negative	5
J0116040312	Negative	1	J0116040020	Negative	5
J0116040405	Negative	1	J0116040091	Negative	5
J0116040340	Negative	1	J0116040477	Negative	5
J0116040420	Negative	1	J0116040047	Negative	5
J0116040195	Negative	1	J0116040184	Negative	5
J0116040327	Negative	1	J0116040293	Negative	6
J0116040163	Negative	1	J0116040022	Negative	6
J0116040349	Negative	1	J0116040234	Negative	6
J0116040332	Negative	1	J0116040191	Negative	6
J0116040306	Negative	1	J0116040416	Negative	6
J0116040198	Negative	1	J0116040165	Negative	7
J0116040099	Negative	1	J0116040407	Negative	7
J0116040322	Negative	1	J0116040158	Negative	7
J0116040124	Negative	1	J0116040299	Negative	7
J0116040119	Negative	1	J0116040255	Negative	8
J0116040174	Negative	1	J0116040295	Negative	9
J0116040361	Negative	1	J0116040480	Negative	9
J0116040162	Negative	1	J0116040408	Negative	10
J0116040386	Negative	1	J0116040135	Negative	15
J0116040073	Negative	1	J0116040145	Negative	15
J0116040043	Negative	1	J0116040433	Negative	31
