# Supplementary material for: An innovative HIV testing service using the internet: Anonymous urine delivery testing service at drugstores in Beijing, China
Source: PLoS One. 2018 Feb 22;13(2):e0192255. doi: 10.1371/journal.pone.0192255 (PMC5823371; doi:10.1371/journal.pone.0192255)
Supplement: S3 File Data — (XLSX) [file pone.0192255.s003.xlsx]

## Sheet: S3 File Data
S3 File.Background information of 70 HIV-1-positive individuals.
Number	Received urine?	Search result?	Reasons	Result of urine	Blood test?	Result of blood	Past infection?	ART?
1	Yes	Yes		Positive	Yes	Positive	Yes	Yes
2	Yes	Yes		Positive	Yes	Positive	No	Yes
3	Yes	Yes		Positive	Yes	Positive	No	No
4	Yes	Yes		Positive	Yes	Positive	No	Yes
5	Yes	Unknown	No answer	Positive	Unknown
6	Yes	Yes		Positive	Reject answer
7	Yes	Yes		Positive	Yes	Positive	No	Yes
8	Yes	Unknown	No answer	Positive	Unknown
9	Yes	Unknown	Power off	Positive	Unknown
10	Yes	Yes		Positive	Yes	Positive	No	No
11	Yes	Unknown	Power off	Positive	Unknown
12	Yes	Unknown	Halt	Positive	Unknown
13	Yes	Yes		Positive	Yes	Positive	No	Yes
14	Yes	Yes		Positive	Yes	Positive	No	Yes
15	Yes	Yes		Positive	Yes	Positive	No	Yes
16	Yes	Unknown	Power off	Positive	Unknown
17	Yes	Yes		Positive	Yes	Positive	No	No
18	Yes	Unknown	Vacant number	Positive	Unknown
19	Yes	Unknown	Vacant number	Positive	Unknown
20	Yes	Yes		Positive	Yes	Positive	No	No
21	Yes	Yes		Positive	Yes	Positive	No	Yes
22	Yes	Yes		Positive	Yes	Positive	No	Yes
23	Yes	Unknown	No answer	Positive	Unknown
24	Yes	Unknown	Vacant number	Positive	Unknown
25	Yes	Yes		Positive	Yes	Positive	No	Yes
26	Yes	Yes		Positive	Yes	Positive	No	Yes
27	Yes	Yes		Positive	Unknown
28	Yes	Yes		Positive	Yes	Positive	No	No
29	Yes	Yes		Positive	Yes	Positive	No	Yes
30	Yes	Yes		Positive	Yes	Positive	No	Yes
31	Yes	Yes		Positive	Reject answer
32	Yes	Unknown	Reject answer	Positive	Reject answer
33	Yes	Unknown	Halt	Positive	Unknown
34	Yes	Yes		Positive	Yes	Positive	No	Yes
35	Yes	Unknown	No answer	Positive	Unknown
36	Yes	Yes		Positive	Yes	Positive	No	Yes
37	Yes	Unknown	Vacant number	Positive	Unknown
38	Yes	Yes		Positive	Yes	Positive	No	Yes
39	Yes	Yes		Positive	Yes	Positive	No	Yes
40	Yes	Unknown	No answer	Positive	Unknown
41	Yes	Unknown	Vacant number	Positive	Unknown
42	Yes	Yes		Positive	Yes	Positive	No	Yes
43	Yes	Unknown	Vacant number	Positive	Unknown
44	Yes	Yes		Positive	Yes	Positive	No	Yes
45	Yes	Unknown	No answer	Positive	Unknown
46	Yes	Yes		Positive	Yes	Positive	No	No
47	Yes	Yes		Positive	Yes	Positive	No	Yes
48	Yes	Yes		Positive	Yes	Positive	No	No
49	Yes	Unknown	Vacant number	Positive	Unknown
50	Yes	Unknown	No answer	Positive	Unknown
51	Yes	Unknown	Reject answer	Positive	Unknown
52	Yes	Yes		Positive	Yes	Positive	No	Yes
53	Yes	Yes		Positive	Yes	Positive	No	Yes
54	Yes	Unknown		Positive	Unknown
55	Yes	Unknown	Reject answer	Positive	Unknown
56	Yes	Yes		Positive	Yes	Positive	No	No
57	Yes	Yes		Positive	Yes	Positive	No	Yes
58	Yes	Yes		Positive	Yes	Positive	No	Yes
59	Yes	Yes		Positive	Yes	Positive	No	Yes
60	Yes	Yes		Positive	Yes	Positive	No	Reject
61	Yes	Yes		Positive	Yes	Positive	No	Yes
62	Yes	Yes		Positive	Yes	Positive	Yes	Yes
63	Yes	Yes		Positive	Yes	Positive	No	Yes
64	Yes	Yes		Positive	Yes	Positive	No	No
65	Yes	Yes		Positive	Yes	Positive	No	No
66	Yes	Yes		Positive	Yes	Negative
67	Yes	Unknown	Vacant number	Positive	Unknown
68	Yes	Unknown	Vacant number	Positive	Unknown
69	Yes	Unknown	Vacant number	Positive	Unknown
70	Yes	Unknown	Vacant number	Positive	Unknown
